# Supplementary material for: Identification of the BcLEA Gene Family and Functional Analysis of the BcLEA73 Gene in Wucai (Brassica campestris L.)
Source: Genes (Basel). 2023 Feb 5;14(2):415. doi: 10.3390/genes14020415 (PMC9957401; doi:10.3390/genes14020415)
Supplement: Supplementary file 1 [file genes-14-00415-s001.zip]

Archive with 1 entries (1 files):
- genes-2150565-supplementary.pdf
